# Supplementary material for: Effect of Race and Ethnicity on Academic Achievements in Cancer Physicians and Scientists
Source: Curr Oncol. 2026 May 29;33(6):321. doi: 10.3390/curroncol33060321 (PMC13297884; doi:10.3390/curroncol33060321)
Supplement: Supplementary file 1 [file curroncol-33-00321-s001.zip]

Archive with 1 entries (1 files):
- curroncol-4207827-supplementary.pdf
